# Supplementary material for: WalK(S221P) Mutation Promotes the Production of Staphylococcus aureus Capsules Through an MgrA-Dependent Pathway
Source: Microorganisms. 2025 Feb 25;13(3):502. doi: 10.3390/microorganisms13030502 (PMC11944577; doi:10.3390/microorganisms13030502)
Supplement: Supplementary file 1 [file microorganisms-13-00502-s001.zip]

Archive with 1 entries (1 files):
- microorganisms-3477409-supplementary.pdf
